# Supplementary material for: Functional characterization of podocyte-expressed THSD7A in experimental membranous nephropathy
Source: JCI Insight. 2026 Feb 26;11(8):e198363. doi: 10.1172/jci.insight.198363 (PMC13135397; doi:10.1172/jci.insight.198363)
Supplement: Supporting data values [file jciinsight-11-198363-s107.xlsx]

## Sheet: Figure 1B
Urine albumin/creatinine (g/g)
Days	Control								MN
0	0.566	0.544	1.991	0.951	0.437	0.533	0.353	2.854	0.714	1.138	0.468	0.432	0.448	0.685	0.203	0.872	0.512	1.064	1.028	0.951
1	0.773	0.464	1.748	0.554	0.241	0.466	0.518	1.352	5.042	1.231	1.155	0.712	0.652	1.449	2.293	3.012	4.905	1.207	2.065	2.078
3					0.503	0.624	0.35	0.587					2.363	14.405	2.285	19.743	134.845	3.791	14.796	2.781
5					0.461	0.456	0.488	0.423					10.315	80.027	60.927	81.832	47.632	8.669	58.021	118.676

## Sheet: Figure 1D
Nephrin quantification
Control	MN
49971.4	16134.6
38852.8	28227.9
43574.8	14038.1
40289.1	25614.3
50317.9	17139.9

## Sheet: Figure 1E
NEPH1 quantification
Control	MN
17723	11617.9
14301.3	8668.48
12365.1	6414.28
14984.3	5273.23
16577.9	7839.63

## Sheet: Figure 1F
Podocyte density (podocytes/µm2)
Control	MN
0.00320879	0.00388858
0.00325821	0.00360399
0.00388612	0.0030429
0.0026981	0.00395964
0.00382838	0.00356502

## Sheet: Figure 2B
Quantification for THSD7A and Nephrin
Relative protein expression (Normalized to β-actin)
	Control					Thsd7a-/-
THSD7A	0.827271	0.985442	1.18729	0.731306	1.26869	0.0442038	0.0281526	0.00469719	0.0266007	0.0158261
Nephrin	1.02318	1.07127	0.905553	1.02808	0.971917	0.876991	1.20348	1.31753	0.915307	1.26166

## Sheet: Figure 2E
Urine albumin/creatinine (g/g)
Months	Control																						Thsd7a-/-
3	0.43	0.215	0.41	0.655	0.302	0.324	0.425	0.312	0.221	0.099679	0.531185	0.122712	1.55482	0.139202	0.091641	0.061	0.111	0.077	0.23	0.133	0.201	0.06	1.624	0.485	0.737	0.328739	0.274372	1.00834	1.56252	0.491334	0.26	0.28	0.06	0.15	0.14	0.62	0.058605	0.058704	0.059173	0.052984	0.061501	0.077181	0.071728	0.075185	0.200018
4	1.325	0.295	0.458	0.585	0.544	0.718	0.099	0.305	0.398	0.088452	0.222318	0.065643	0.180521	0.111926	0.126521	0.126	0.064	0.119	0.37	0.058	0.196	0.083	0.987	0.811	0.552	0.371	0.376	1.3	0.46	1.093	0.106393	0.111534	0.130359	0.244918	0.362186	0.238766	0.088	0.039	0.085	0.099	0.067	0.082	0.116	0.06	0.091
5	0.847	0.357	0.484	1.01	0.907	0.277	0.083	0.339	0.245	0.102783	0.212391	0.081922	0.126989	0.104175	0.082872	0.055	0.047	0.044	0.247	0.097	0.142	0.052	0.416	0.593	0.862	0.374749	0.597467	1.27215	1.35113	0.453547	0.58026	0.091194	0.385992	0.107902	0.134488	0.437154	0.337678	0.07032	0.06486	0.06753	0.01965	0.122974	0.215317	0.113439	0.097352
6	1.076	0.221	0.288	0.671	0.901	0.529	0.138	0.443	0.081	0.077564	0.182977	0.195691	0.260483	0.158868	0.094198	0.128	0.075	0.06	0.208	0.065	0.062	0.07	0.647	0.546	0.506	0.591461	0.481183	0.307256	1.93875	0.445255	0.258945	0.2568	0.430871	0.113046	0.236759	0.385649	0.254694	0.062805	0.072843	0.134353	0.359526	0.120909	0.185798	0.388517	0.105773
7*		0.25*	0.219*			0.253*	0.087*	0.118*	0.075*				0,07214*	0.188767*	0.039487*			0.024*	0.063*	0.056*	0.092*	0.023*	0.386*			0.37505*	0.345397*	0.363624*		0.457767*			0.179159*		0.085115*	0.12668*	0.21049*	0.563907*				0.045461*	0.10572*	0.240394*	0.064276*
8*		0.464*	0.387*			0.169*	0.102*	0.07*	0.038*				0,007511*	0.142962*	0.025396*			0.018*	0.035*	0.027*	0.038*	0.02*	0.84*			0.214*	0.411*	0.218*		0.356*			0.071917*		0.04157*	0.309468*	0.052*	0.032*				0.136*	0.05*	0.043*	0.035*
9		0.443	0.463			0.525	0.211	0.245	0.139				0.129342	0.246013	0.20964			0.054	0.103	0.038	0.084	0.047	0.659			0.152	0.247	0.425		0.352			0.120645		0.132687	0.183655	0.095	0.023				0.035	0.05	0.082	0.091
10*		0.685*	0.69*			0.109*	0.108*	0.092*	0.042*				0.227*	0.165*	0.15*			0.018*	0.032*	0.028*	0.032*	0.021*	1.448*			0.083*	0.161*	0.104*		0.124*			0.201*		0.238*	0.586*	0.022*	0.017*				0.028*	0.045*	0.045*	0.039*
11*		0.178*	0.365*			0.121*	0.1*	0.052*	0.033*				0.176*	0.16*	0.129*			0.016*	0.025*	0.015*	0.027*	0.021*	0.624*			0.064*	0.128*	0.138*		0.108*			0.227*		0.146*	0.387*	0.03*	0.014*				0.026*	0.019*	0.02*	0.018*
12		0.122	0.133			0.14	0.118	0.033	0.053				0.128	0.245	0.119			0.021	0.051	0.027	0.029	0.018	0.202			0.041	0.089	0.115		0.063			0.017		0.084	0.408	0.04	0.01				0.017	0.015	0.023	0.013
* values not used for plotting

## Sheet: Figure 2F
FP width (nm)
Control	Thsd7a-/-
336.573	387.302
359.186	426.568
377.49	420.989
359.812	431.461
367.032	396.408

## Sheet: Figure 2G
Podocyte density (podocytes/µm2)
Age	Control						Thsd7a-/-
4M	0.00310171	0.00286786	0.00293	0.00317056	0.00322413	0.00299266	0.0027616	0.00347964	0.00331646	0.00331838	0.00355961	0.00414145
6M	0.00254038	0.00364621	0.00300328	0.00329989	0.0032187	0.00336519	0.00341925	0.00332801	0.00292381	0.00398502	0.0035521	0.0035571
12M	0.00254463	0.00275708	0.00275479	0.00244403	0.00270412	0.00249282	0.00291242	0.00295406	0.00240706	0.00255067	0.00226545	0.00225948

## Sheet: Figure 3B
Urine albumin/creatinine (g/g)
Days	Control + control IgG								Thsd7a-/- + control IgG								Control + anti-THSD7A IgG							Thsd7a-/- + anti-THSD7A IgG
0	0.22	0.25	0.08	0.18	0.53	0.57	0.2	1.01	0.28	0.31	0.2	0.15	0.07	1.23	1.65	0.39	0.92	0.25	0.2	0.2	0.75	0.62	1.21	0.12	0.22	0.11	0.19	0.79	1.33	0.89	0.56
3	0.12	0.13	0.17	0.07	0.45	0.21	0.19	0.99	0.08	0.07	0.07	0.07	0.05	0.81	0.64	0.71	1.55	3.62	0.49	0.4	1.82	1.8	5.69	0.13	0.08	0.17	0.08	1.01	0.58	0.47	0.92
5	0.27	0.16	0.15	0.19	0.42	0.23	0.16	0.49	0.26	0.12	0.06	0.07	0.72	0.44	0.57	0.84	14.76	97.93	10.64	17.59	102.68	40.13	143.37	0.12	0.1	0.53	0.18	0.88	0.46	0.28	0.3

## Sheet: Figure 3C
Nephrin quantification
Control + control IgG	Thsd7a-/- + control IgG	Control + anti-THSD7A IgG	Thsd7a-/- + anti-THSD7A IgG
40588.8	36169.4	16803.1	45056
44286.3	39232.4	15982.3	33990.2
43778	28394.6	11235.7	24347.4
27001.3	38598.2	12916.8	33625.6

[truncated: 11 more sheets: Figure 3D, Figure 3E, Figure 3F, Figure 5E, Figure 6B, Figure6E, Figure 6F, Sup. Figure 1A, Sup. Figure 1B, Sup.Figure 1D, Sup.Figure 4C]
